# Supplementary material for: Glucogallin Attenuates the LPS-Induced Signaling in Macrophages and Protects Mice against Sepsis
Source: Int J Mol Sci. 2022 Sep 24;23(19):11254. doi: 10.3390/ijms231911254 (PMC9569803; doi:10.3390/ijms231911254)
Supplement: Supplementary file 1 [file ijms-23-11254-s001.zip]

Archive with 1 entries (1 files):
- ijms-1887225-supplementary.pdf
